# Supplementary material for: Compassionate Care: A Qualitative Exploration of Nurses’ Inner Resources in the Face of Burnout
Source: Nurs Rep. 2024 Jan 2;14(1):66–77. doi: 10.3390/nursrep14010006 (PMC10801579; doi:10.3390/nursrep14010006)
Supplement: Supplementary file 1 [file nursrep-14-00006-s001.zip]

Archive with 2 entries (2 files):
- Document S1 Notice for student Communications Platform (Moodle).pdf
- Figure S1 Recruitment poster.pdf
